# Supplementary material for: Capillary Assembly of Anisotropic Particles at Cylindrical Fluid–Fluid Interfaces
Source: Langmuir. 2023 Apr 18;39(17):6006–17. doi: 10.1021/acs.langmuir.3c00016 (PMC10157885; doi:10.1021/acs.langmuir.3c00016)
Supplement: Supplementary file 2 — la3c00016_si_002.txt [file la3c00016_si_002.txt]

//Particle Dimensions
parameter s_minor = 1
parameter s_major = s_minor*2.5

//Interface Dimensions
parameter x_len = (s_major + 5*s_minor)
parameter y_len = 10
parameter drop_hight = 5

parameter radius = (drop_hight/2) + ((y_len^2)/(2*drop_hight)) //Calculate the curvature

//Define Contact Angle and surface tension
parameter CA = 110
#define gamma cos(CA*pi/180)

//Variable parameters / optimising parameters for the system
parameter theta_b = 0

//optimizing_parameter theta_t = 0 pdelta = 0.01 scale = 200
parameter theta_t = 0

optimizing_parameter delta_r = 0 pdelta = 0.01 scale = 0.1 //Allows the particle to equilibrate its height

parameter x_p = 0
parameter theta_p = 0
#define y_p (radius+delta_r)*sin(theta_p*pi/180)
#define z_p (radius+delta_r)*cos(theta_p*pi/180)

//Transformation to particle reference frame
#define x_translated (x-x_p)
#define y_translated (y-y_p)
#define z_translated (z-z_p)

#define u_prime x_translated
#define v_prime ((y_translated*cos(theta_p*pi/180)) - (z_translated*sin(theta_p*pi/180)))
#define w_prime ((y_translated*sin(theta_p*pi/180)) + (z_translated*cos(theta_p*pi/180)))

#define u_prime_prime ((cos(theta_b*pi/180)*u_prime) + (sin(theta_b*pi/180)*v_prime))
#define v_prime_prime ((-sin(theta_b*pi/180)*u_prime) + (cos(theta_b*pi/180)*v_prime))
#define w_prime_prime w_prime

#define x_prime ((u_prime_prime*cos(theta_t*pi/180)) - (w_prime_prime*sin(theta_t*pi/180)))
#define y_prime v_prime_prime
#define z_prime ((u_prime_prime*sin(theta_t*pi/180)) + (w_prime_prime*cos(theta_t*pi/180)))

//Sharpness parameter for superellipsoid equation, eta = 1 for ellipsoids, eta > 1 for approximate cylinders. (eta = 4 seems stable in most cases)
parameter eta = 1

//Constraint to apply to particle surface, top line is superellipsoid, bottom line is spherocylinder
constraint ellipsoid convex
formula: ((x_prime/s_major)^2) + (((y_prime^2+z_prime^2)/s_minor^2)^eta) = 1 
//formula: abs(x_prime) >= (s_major-s_minor) ? (((x_prime - (x_prime/abs(x_prime))*(s_major-s_minor))^2 + y_prime^2 + z_prime^2) = s_minor^2) : (y_prime^2 + z_prime^2 = s_minor^2)		//Use for Spherocylinder

//Constraint to apply to the contact line, this is the same as above but will be applied to the contact line only, allowing easy printing of the contact line.
constraint contact convex
formula: ((x_prime/s_major)^2) + (((y_prime^2+z_prime^2)/s_minor^2)^eta) = 1
//formula: abs(x_prime) >= (s_major-s_minor) ? (((x_prime - (x_prime/abs(x_prime))*(s_major-s_minor))^2 + y_prime^2 + z_prime^2) = s_minor^2) : (y_prime^2 + z_prime^2 = s_minor^2)		//Use for Spherocylinder

//Constraints to hold verticies / edges on the sessile drop
constraint x_min
formula: x = -x_len

constraint x_max
formula: x = x_len

constraint y_min
formula: y = -y_len

constraint y_max
formula: y = y_len

//Locks the pinned sides of the sessile drop above zero
constraint z_lock
formula: z = radius - drop_hight

vertex //Diagram at the bottom of file
//interface Perimeter
//	X				Y			Z			Constraints
1   x_len	 	 	 y_len				0		constraints x_max, y_max, z_lock
2   0	         	 	 y_len				0		constraints y_max, z_lock
3  -x_len	 	 	 y_len				0		constraints x_min, y_max, z_lock
4  -x_len	  	 	 0				radius		constraints x_min
5  -x_len			-y_len				0		constraints x_min, y_min, z_lock
6   0			 	-y_len				0		constraints y_min, z_lock
7   x_len			-y_len				0		constraints x_max, y_min, z_lock
8   x_len	 		 0				radius		constraints x_max

//particle parimeter set in generic hexagon which allows surface to easily stretch to the corrisponding theta_b angle.
9   x_p+s_major*cos(0*pi/3)      y_p+s_major*sin(0*pi/3) 	z_p 		constraints contact	
10  x_p+s_major*cos(1*pi/3)	 y_p+s_major*sin(1*pi/3)	z_p		constraints contact
11  x_p+s_major*cos(2*pi/3)	 y_p+s_major*sin(2*pi/3)	z_p		constraints contact
12  x_p+s_major*cos(3*pi/3)	 y_p+s_major*sin(3*pi/3)	z_p		constraints contact
13  x_p+s_major*cos(4*pi/3)	 y_p+s_major*sin(4*pi/3)	z_p		constraints contact
14  x_p+s_major*cos(5*pi/3)	 y_p+s_major*sin(5*pi/3)	z_p		constraints contact

//particle top
15  x_p		 		 y_p				z_p+s_minor 	constraints ellipsoid


edges
//interface parimeter
1  1  2  constraints y_max, z_lock
2  2  3  constraints y_max, z_lock
3  3  4  constraints x_min
4  4  5  constraints x_min
5  5  6  constraints y_min, z_lock
6  6  7  constraints y_min, z_lock
7  7  8  constraints x_max
8  8  1  constraints x_max

//interconnecting lines (connects surface perimiter to particle)
9  1  10
10 2  10
11 2  11
12 3  11
13 4  12
14 5  13
15 6  13
16 6  14
17 7  14
18 8  9

//particle perimeter
19 9  10  constraints contact
20 10 11  constraints contact
21 11 12  constraints contact
22 12 13  constraints contact
23 13 14  constraints contact
24 14 9   constraints contact

//particle top
25 9  15  constraints ellipsoid
26 10 15  constraints ellipsoid
27 11 15  constraints ellipsoid
28 12 15  constraints ellipsoid
29 13 15  constraints ellipsoid
30 14 15  constraints ellipsoid

faces
//fluid-fluid interface			
1  1   10 -9
2  11 -20 -10
3  2   12 -11
4  3   13 -21 -12
5  4   14 -22 -13
6  5   15 -14
7  16 -23 -15
8  6   17 -16
9  7   18 -24 -17
10 8   9  -19 -18

//particle fluid interface
11 19  26 -25 color yellow tension gamma constraints ellipsoid
12 20  27 -26 color yellow tension gamma constraints ellipsoid
13 21  28 -27 color yellow tension gamma constraints ellipsoid
14 22  29 -28 color yellow tension gamma constraints ellipsoid
15 23  30 -29 color yellow tension gamma constraints ellipsoid
16 24  25 -30 color yellow tension gamma constraints ellipsoid

bodies
1 1 2 3 4 5 6 7 8 9 10 11 12 13 14 15 16 pressure 1/radius //Applying Laplace pressure to the bounding body.

read

direct := ".txt" //Used for naming a file to be batch ran on supercomputer, external python file will rename this

//Displays text info in display window
text := sprintf "Delta_r: %5.2f\ntheta_t: %5.2f\ntheta_b: %d\nContact angle: %5.2f\n",
	delta_r,theta_t,theta_b,CA;recalc;
text_init := display_text(0.03,0.2,0.04,text)

//Updates the text in the display window
update_txt := {
	delete_text(text_init);
	text := sprintf "Delta_r: %5.2f\ntheta_t: %5.2f\ntheta_b: %d\nContact angle: %5.2f\n",
	delta_r,theta_t,theta_b,CA;recalc;
	text_upd := display_text(0.03,0.2,0.04,text)
}

//refines the surface but will stop extreemly small meshes occuring
groom_length := 0.4;
groom := {
   	refine edge where length > groom_length and not no_refine;
   	u;V;
   	delete edge where length < groom_length/5;
}

/* Hessian_seek can do odd things to the
vertices on the ellipse so we fix them first */
hess_loop := {
	k 0; //We set k to 0 here as we define the constraints as convex
	fix vertex where on_constraint ellipsoid;
	hessian_seek; hessian_seek;
	unfix vertex where on_constraint ellipsoid;
	k 1; //Reset the gap constant
	update_txt;
}

//Allows the simulation to be reset easily
reset := {
	LOAD "D:/Evolver/Myfiles/Particle on Cylindrical Interface.txt"
}

//Outputs parameters to a text file
outp := {
	{ 
	printf "%f | %f | %f | %f | %f | %f", 
	s_major/s_minor, CA, drop_hight, theta_b, theta_t, total_energy >> direct;
	}
 }

//Meshing, tessallation parameters and procedure
gogo := { 
   groom;
   {g 5; groom; update_txt;hess_loop} 20;
   hess_loop;
   { g 5; groom; update_txt} 5;
}

// standard tessallation and minimisation procuedure re Ken Brakke
go_more := {
   { recalc; M 1;
     {g 5; groom; update_txt } 10; 
      hess_loop;
     {g 5; groom; update_txt} 10; 
     M 2; {g 5; u; V;} 10;
     refine edge where on_constraint ellipsoid;
     u; V;  
     {g 5; u; V;update_txt} 50;
      }
}

run:= {gogo 4;groom_length := 0.2;gogo 2;groom_length := 0.1;gogo 2; go_more; outp} //Slowly increase the mesh resolution, allowing for quick easy changes at large groom lengths, with high resolution outputs.

/*
Diagram for vertices

3-------------------2---------------------1
| *:.             /    \              .:* |               
|    *:.         /      \          .:*    |              
|       *:.     /        \      .:*       |           
|          *:.11----------10 .:*          |                             
|           /    \      /    \            |           
|          /      \    /      \           |           
|         /        \  /        \          |           
4--------12---------15----------9---------8
|         \        /  \        /          |              
|          \      /    \      /           |             
|           \    /      \    /            |              
|          .:*13----------14 *:.          |                            
|       .:*     \        /      *:.       |            
|    .:*         \      /          *:.    |             
| .:*             \    /              *:. |            
5--------------------6--------------------7

*/
